# Supplementary material for: Cardioprotective Effects of Dexmedetomidine in an Oxidative-Stress In Vitro Model of Neonatal Rat Cardiomyocytes
Source: Antioxidants (Basel). 2023 Jun 2;12(6):1206. doi: 10.3390/antiox12061206 (PMC10295527; doi:10.3390/antiox12061206)
Supplement: Supplementary file 1 [file antioxidants-12-01206-s001.zip]

Archive with 7 entries (7 files):
- Table S1 Quantification of proliferation1.pdf
- Table S2 Quantitation of cytotoxicity.pdf
- Table S3 Quantification of apoptosis.pdf
- Table S4 Quantification of autophagy.pdf
- Table S5 Quantification of oxidative stress response.pdf
- Table S6 Quantification of tissue structure.pdf
- Table S7 Quantification of hippo signaling.pdf
